# Supplementary material for: Integrated comparative transcriptome and physiological analysis reveals the metabolic responses underlying genotype variations in NH4 + tolerance
Source: Front Plant Sci. 2023 Dec 13;14:1286174. doi: 10.3389/fpls.2023.1286174 (PMC10773859; doi:10.3389/fpls.2023.1286174)
Supplement: Supplementary file 2 [file Table_1.xlsx]

## Sheet: DEGs in Figure 5A and B
#ID	GeneName	R_2A_1_FPKM	R_2A_2_FPKM	R_2A_3_FPKM	R_2N_1_FPKM	R_2N_2_FPKM	R_2N_3_FPKM	FDR	log2FC	regulated	R_16A_1_FPKM	R_16A_2_FPKM	R_16A_3_FPKM	R_16N_1_FPKM	R_16N_2_FPKM	R_16N_3_FPKM
AT1G01190	CYP78A8	10.19	16.51	40.6	2.4	8.01	4.78	7.79448e-05	-2.17151	down	55.23	63.33	100.04	1.92	18.66	19.25
AT1G01600	CYP86A4	11.7	11.56	8.48	4.03	3.26	2.52	1.53534e-08	-1.70946	down	4.72	4.96	6.88	1.83	1.84	1.13
AT1G02850	BGLU11	35.7	43.97	45.63	5.96	3.26	1.81	8.39861e-21	-3.51657	down	20.89	17.54	16.63	8.89	2.61	5.4
AT1G05880	ARI12	43.51	60.72	92.07	17.32	14.9	20.45	3.00166e-11	-1.92091	down	11.51	13.96	13.8	3.45	6.26	3.9
AT1G07610	MT1C	98.74	121.72	113.68	390.83	599.29	795.23	6.36093e-19	2.39078	up	201.19	311.62	236.17	622.18	1153.47	1079.81
AT1G11700	-	9.56	7.81	7.79	3.13	3.61	3.01	0.000125219	-1.38401	down	20.84	24.57	18.41	5.75	4.64	4.09
AT1G19960	-	23.52	24.37	43.77	4.46	5.23	7.42	8.52654e-13	-2.44172	down	71.56	74.98	88.32	5.22	12.27	32.1
AT1G22160	-	7.56	6.16	5.14	1.8	2.41	3.19	0.003162	-1.36482	down	13.16	20.5	17.38	2.07	2.34	5.43
AT1G26380	FOX1	67.98	74.81	174.33	17.91	9.18	4.71	2.47924e-11	-3.32598	down	9.81	11.21	13.32	49.72	30	16.11
AT1G27030	-	73.38	66.92	88.81	20.9	31.62	53.06	0.000511319	-1.14509	down	168.09	155.59	163.37	22.27	64.23	96.59
AT1G30510	RFNR2	111.01	94.4	66.04	435.21	463.05	575.26	3.92599e-22	2.42153	up	42.17	38.19	30.07	275.14	211.61	136.86
AT1G30720	-	12.25	17.95	13.68	85.07	57.11	45.45	2.56941e-13	2.08225	up	0.99	0.91	1.62	96.05	17.24	12.62
AT1G49860	GSTF14	30.18	35.67	32.74	212.43	332.97	515.76	8.68833e-29	3.39912	up	211.39	196.97	205.23	966.31	1501.76	1027.17
AT1G51340	DTX42	38.4	33.44	25.6	3.52	1.72	1.21	1.98496e-26	-3.92714	down	16.59	13.69	13.51	2.77	1.79	1.9
AT1G54890	-	10.56	13.08	9.88	46.53	28.34	28.69	8.16516e-09	1.61241	up	5.47	5.02	6.08	29.43	24.31	9.35
AT1G55450	-	152.35	185	188.63	88.32	90.6	59.97	6.17581e-06	-1.15386	down	25.41	28.86	28.15	68.48	61.9	26.88
AT1G60710	ATB2	45.05	43.22	44.29	98.51	102.05	117.11	1.83267e-09	1.24128	up	132.74	124.63	125.43	248.75	234.61	245.45
AT1G63940	MDAR5	42.71	34.71	27.42	150.84	162.15	171.31	1.09267e-21	2.19083	up	79.29	69.95	70.46	354.85	294.06	183.19
AT1G64160	DIR5	90.81	201.27	223.02	9.64	15.87	12.35	5.92648e-27	-3.7904	down	26.69	34.9	25.74	45.55	41.89	90.23
AT1G64590	-	52.09	82.14	196.71	4.24	14.18	25.38	1.07884e-06	-2.95492	down	188.53	273.91	288.52	1.53	11.59	17.88
AT1G65680	EXPB2	1.2	1.67	4.35	3.22	15.59	82.94	7.8977e-05	3.76452	up	3.64	10.93	9.57	12.33	60.95	60.65
AT1G67148	-	110	129.76	99.99	35.06	36.76	41.44	8.75136e-13	-1.60452	down	384.64	415.15	325.08	133.61	173.14	127.84
AT1G67270	-	2.52	5.44	2.95	24.83	10.24	3.27	0.00751938	1.80652	up	0.19	0.35	0.08	57.57	12.35	3.01
AT1G67980	CCOAMT	33.07	31.52	15.66	17.17	10.58	6.4	0.00540029	-1.23987	down	9.47	3.72	4.81	31.02	20.8	28.34
AT1G68880	BZIP8	39.97	50.51	46.82	10.52	14.99	21.45	4.46536e-09	-1.57356	down	22.93	22.3	12.46	7.99	4.67	4.26
AT1G69920	GSTU12	71.05	69.42	44.07	20.75	16.62	5.48	8.12612e-07	-2.11302	down	21.59	16.83	16.4	53.51	48.46	22.63
AT1G70260	-	0.94	1.09	1.47	5.43	13.15	11.46	3.77681e-13	3.07058	up	6.44	6.64	5.36	67.47	65.5	49.71
AT1G70290	TPS8	9.29	12.53	9.99	19.88	32.56	22.75	2.70642e-06	1.22075	up	4.08	4.73	4.79	17.85	13.36	21
AT1G70880	-	25.61	54.69	48.23	101.11	142.64	179.89	1.31667e-07	1.69165	up	14.61	10.69	17.09	25.86	47.18	34.81
AT1G72900	-	35.56	42.32	41.41	4.89	9.43	4.16	5.84621e-19	-2.70774	down	14.41	16.65	13.46	6.83	5.62	7.8
AT1G73600	-	42.35	25.92	21.78	105.79	273.53	330	5.68831e-14	2.95458	up	119.03	97.12	78.87	305.61	624.43	325.39
AT1G74710	EDS16	15.81	21.22	31.63	5.97	7.64	9.73	3.483e-07	-1.58128	down	41.89	49.22	61.69	5.22	9.63	10.76
AT1G76480	-	2.47	2.27	1.14	0.4	0.55	0.63	0.000135684	-1.91439	down	4.75	5.29	3.8	0.59	0.71	0.99
AT1G76930	ATEXT4	1208.53	959.3	999.89	815.04	311.31	341.94	0.00489908	-1.11583	down	281.04	133.01	511.53	1303.82	1022.18	906.19
AT1G77760	NIA1	211.89	236.03	158.99	323.97	779.02	801.05	1.83698e-06	1.62398	up	50.64	48.75	67.4	679.34	987.31	651.19
AT1G78000	SULTR1%3B2	18.44	22.26	17.98	62.08	80.2	98.64	1.24024e-17	2.01368	up	40.43	48.15	40.55	161.64	187.51	118.88
AT2G02990	RNS1	19.73	14.22	7.99	0.24	0.33	0.2	1.66711e-28	-5.76017	down	5.1	3.71	3.53	0.17	0.2	0.15
AT2G04040	DTX1	10.97	11.89	9.88	2.93	1.23	0.22	1.41943e-05	-2.90562	down	1.04	0.92	1.09	5.05	2.56	2.7
AT2G13810	ALD1	52.29	48.76	91.9	2.44	1.72	4.15	2.92685e-36	-4.55494	down	260.52	328.06	426.73	0.16	0.55	0.96
AT2G15490	UGT73B4	100.16	103.41	82.63	17.05	14.67	14.56	1.09604e-33	-2.64512	down	23.95	24	23.48	11.31	12.35	8.49
AT2G16060	AHB1	136.72	282.13	282.56	973.99	943.41	980.33	5.5196e-12	2.02344	up	48	83.09	50.16	1648.75	657.54	590.14
AT2G16890	UGT90A1	5.69	5.7	13.12	2.75	4.73	3.63	0.00894851	-1.16287	down	2.4	2.13	2.95	5.66	5.9	7.93
AT2G20150	-	13.15	17.03	18.01	6.11	6.43	4.8	3.29703e-09	-1.49318	down	3.11	3.61	3.06	1.04	1.13	1.23
AT2G20880	ERF053	0.51	0.45	0.83	3.3	3.46	5.25	1.37388e-08	2.71635	up	1.39	3.01	2.86	13.25	6.04	6.74
AT2G21045	HAC1	8.65	9.56	9.82	27.48	36.75	43.51	7.47889e-13	1.91922	up	38.3	42.07	29.7	79.66	89.49	43.03
AT2G22122	-	3.11	3.65	4.49	141.92	312.96	364.82	1.89149e-59	6.15699	up	7.36	8.74	8.64	112.85	241.95	244.8
AT2G22200	ERF056	1.58	1.29	1.51	5.94	7.02	7.74	2.19175e-09	2.21754	up	0.5	0.56	0.66	4.05	4.55	2.51
AT2G22510	-	371.35	439.09	308.79	107.33	120.11	173.85	2.83018e-09	-1.50381	down	173	213.67	161.19	38.45	45.44	90.08
AT2G23270	-	18.4	26.2	47.01	1.28	3.61	1.27	1.9951e-14	-3.9131	down	9.63	16.62	13.2	5.05	4.17	1.24
AT2G23620	MES1	3.29	3.34	1.44	6.91	7.81	10.29	0.000317737	1.60972	up	0.7	1.03	0.71	2.53	5.8	1.96
AT2G25410	ATL22	0.42	0.62	0.83	2.06	2.26	2.5	0.000344686	1.83667	up	7.3	7.76	7.45	24.01	24.7	13.32
AT2G25980	JAL20	5.56	3.33	2.34	22.97	12.5	5.29	0.000558495	1.85973	up	17.3	13.88	22.55	70.85	65.15	28.46
AT2G29150	-	20.54	42.94	119.45	0.64	0.74	2.21	1.69243e-17	-5.68841	down	16.68	20.13	22.31	3.83	3.9	4.14
AT2G35980	NHL10	37.24	26.86	25.24	12.64	8.18	6.27	1.15517e-07	-1.73213	down	6.54	5.68	5.73	29.81	14.46	13.12
AT2G39210	-	17.5	16.83	16.55	5.78	7.92	4.29	4.20861e-08	-1.51503	down	40.99	45.51	54.32	13.51	26.45	15.47
AT2G39400	-	25.16	28.75	32.2	10.86	11.16	5.32	1.46005e-07	-1.66946	down	2.31	2.12	3.44	32.27	16.8	6.9
AT2G40740	WRKY55	17.23	18.33	29.81	1.59	0.98	0.63	1.85713e-29	-4.3747	down	2.89	3.7	3.8	1.36	1.19	0.86
AT2G43500	-	17.83	20.27	16.16	3.64	1.8	1.59	5.09872e-20	-2.96185	down	7.64	8.99	6.74	2.54	0.75	1.34
AT2G43620	-	13.72	16.26	12.12	97.98	64.16	53.22	2.31733e-17	2.34212	up	7.17	5.65	7.42	88.9	72.88	31.22
AT2G44220	-	7.67	9.23	7.83	50.75	46.89	44.99	4.8856e-29	2.50969	up	16.87	20.81	21.96	113.81	77.61	40.99
AT2G44290	YLS3	24.24	23.37	23.49	3.06	2.07	1.4	7.11778e-26	-3.46292	down	8.77	7.75	9.59	1.41	1.5	0.44
AT2G46790	APRR9	1.53	2.94	2.88	7.19	5.72	6.09	0.000591796	1.34992	up	0.63	0.85	0.88	8.07	2.44	4.87
AT2G48080	-	4.15	4	2.81	30.99	45.77	42.79	1.44005e-40	3.4261	up	11.62	8.36	6.55	61.88	55.58	38.17
AT3G02430	DMP5	0.75	0.66	1.44	6.07	7.62	10.27	1.62948e-10	3.03487	up	2.69	3.01	2.84	8.18	11.18	8.06
AT3G02850	SKOR	2.44	2.35	2.47	32.84	43.42	44.43	3.24945e-67	4.03463	up	9.27	11.3	9.07	33.15	72.21	44.25
AT3G03640	BGLU25	218.44	149.77	144.69	24.01	22.54	25.51	5.30488e-34	-2.84647	down	71.95	87.42	93.78	17.24	26.23	17.42
AT3G03910	GSH3	4.77	6.19	23.27	0.86	1.16	1.84	1.48733e-07	-3.17094	down	47.69	57.27	49.65	1.51	5.13	4.6
AT3G14060	-	2.43	2.39	2.01	4.82	15.05	17.26	1.3298e-06	2.41118	up	5.51	5.86	5.26	6.7	18.02	18.28
AT3G22910	ACA13	8.54	9.13	8.25	1.18	0.74	0.29	9.48305e-18	-3.56092	down	3.77	3.4	4.8	1.45	0.82	0.44
AT3G26200	CYP71B22	20.05	14.52	7.05	5.17	3.6	1.56	5.09647e-05	-2.01478	down	2.82	1.84	2.68	7.01	14.18	7.98
AT3G26740	CCL	15.89	25.33	18.49	1.42	3.02	5.14	4.96038e-10	-2.66238	down	2.82	1.38	4	0.47	0.34	0.99
AT3G27950	-	5.4	5.29	3.52	28.84	20.5	13.81	5.8812e-10	2.14158	up	1.88	1.01	2.45	19.69	18.45	5.36
AT3G28345	ABCB15	3.5	2.16	2.74	1.14	0.89	1.85	0.00796123	-1.13107	down	6.16	6.77	6.28	0.86	2.23	2.2
AT3G44300	NIT2	65.02	68.53	58	8.87	9.51	13.15	3.17757e-31	-2.62259	down	14.35	10.96	14.94	3.22	4.91	4.11
AT3G46080	ZAT8	25.94	25.75	21.96	3.23	2.76	0.8	4.79519e-15	-3.45655	down	4.49	5	7.65	1.43	1.33	1.35
AT3G46900	COPT2	0.36	0.37	0.36	7.66	4.96	6.22	4.00825e-15	4.06572	up	1.92	1.41	1.24	12.48	11.08	7.79
AT3G47500	CDF3	9.32	13.18	21.57	17.55	40.04	45.82	0.0043867	1.20069	up	3.94	4.8	5.72	8.35	10.75	14.86
AT3G51910	HSFA7A	4.16	4.97	5.5	9.12	13.44	12.89	5.17924e-05	1.2545	up	9.49	12.43	10.84	12.85	21.99	26.85
AT3G56620	-	4.45	3.73	6.56	1.01	2.14	2.01	0.00112153	-1.5335	down	10.92	11.45	12.64	0.96	3.41	6.36
AT3G59930	-	3.61	4.06	2.92	7.93	9.16	9.36	0.00170573	1.29973	up	1.02	1.14	0.66	2.09	4.25	4.76
AT3G60120	BGLU27	16.96	12.12	5.55	4.77	2.53	1.1	0.000252505	-2.04578	down	4.73	5.02	3.7	12.56	14.37	6.33
AT3G61430	PIP1-1	213.05	181.68	197.22	738.95	921.52	1032.7	1.87507e-22	2.16557	up	615.4	751.84	511.17	941.91	1514.5	1177.08
AT3G63110	IPT3	1.84	1.02	1.46	17.81	24.48	21.23	2.70181e-37	3.85546	up	3.43	3.44	6.64	21.49	28.98	16.64
AT4G01390	-	4.56	6.51	22.12	0.15	1.68	2.01	0.000118321	-3.14243	down	85.72	81.01	120.13	30.47	53.11	43.95
AT4G02380	SAG21	403.32	674.66	529.11	1627.26	1701.27	1693.97	7.42459e-11	1.62213	up	160.22	172.42	144.23	1774.63	1078.35	934.49
AT4G05070	-	30.41	34.25	28.75	76.65	129.42	164.03	2.3753e-12	1.9605	up	80.89	82.83	79.92	106.6	190.75	244.84
AT4G11070	WRKY41	14.52	16.09	19.71	4.18	2.49	1.5	3.00639e-11	-2.63681	down	1.66	3.63	3.28	0.16	0.34	0.66
AT4G14440	ECI3	57.08	69.98	52.13	11.69	12.15	18.73	2.60937e-17	-2.09587	down	15.56	21.04	20.07	1.63	3.98	6.69
AT4G17280	-	23.73	26.49	21.29	6.01	7.25	10.75	4.2757e-09	-1.59587	down	59.88	72.58	62.77	13.7	21.76	29.52
AT4G17785	MYB39	1.23	1.23	0.9	0.15	0.58	0.09	0.00444835	-2.05843	down	7.63	9.19	11.35	1.24	2.36	2.48
AT4G18340	-	24.32	27.96	23.25	25.33	85.94	82.26	0.000976681	1.3303	up	8.74	7.31	4.88	36.96	72.26	75.18
AT4G19750	-	1.99	2.04	2.37	17.63	9.46	8.4	1.57703e-10	2.45799	up	0.44	0.79	0.94	3.78	4.15	0.73
AT4G19925	-	7.58	10.81	16.88	1.01	3.31	2.38	1.57364e-06	-2.41703	down	4.77	5.93	5.55	0.91	1.14	2.04
AT4G21350	PUB8	3.15	2.51	2.99	8.83	9.77	8.89	9.21494e-07	1.64864	up	12.63	13.74	12.38	26.25	28.83	23.02
AT4G22710	CYP706A2	212.86	239.21	172.45	70.46	92.16	35.68	8.13573e-07	-1.66607	down	43.45	44.22	49.74	112.31	74.86	69.98
AT4G23160	CRK8	2.86	2.73	4.53	0.11	0.08	0.13	2.44899e-27	-4.9677	down	1.05	1.36	1.74	0.27	0.18	0.17
AT4G25790	-	15.1	17.68	14.89	51.65	39.18	27.65	1.33843e-05	1.3	up	7.23	6.57	9.57	25.67	19.86	8.65
AT4G27450	-	264.16	529.75	712.2	1961.84	1091.35	1018.55	0.000477824	1.4188	up	101.11	188.85	174.42	2098.11	475.82	832.48
AT4G27710	CYP709B3	1.11	1.24	1.15	3.14	4.63	5.49	1.37812e-06	1.89766	up	4.9	4.41	4.67	5.86	11.7	9.28
AT4G28940	-	52.54	50.3	66.48	5.73	11.08	17.87	1.50073e-11	-2.31452	down	13.02	13.96	14.52	2.37	3.31	6.39
AT4G29740	CKX4	0.49	0.48	1.45	4.5	13.14	23.03	2.08816e-11	4.03183	up	3.09	4.87	2.58	19.38	38.41	17.31
AT4G31980	-	5.97	6.67	39.33	5.19	4.93	5.73	0.00894772	-1.73561	down	2.88	3.37	3.19	9.37	6.07	10
AT4G34710	ADC2	514.56	445.97	327.14	31.23	23.25	16.09	1.2229e-41	-4.19875	down	163.42	132.03	164.23	27.66	30.01	29.72
AT4G36060	bHLH11	7.12	8.17	6.99	16.51	18.81	21.66	4.81619e-07	1.33333	up	2.37	3.44	2.56	5.1	5.64	7.95
AT4G38420	sks9	7.63	5.83	5.5	3.45	1.38	1.47	0.000347926	-1.60013	down	1.78	1.27	2.04	10.26	10.35	2.07
AT4G38560	-	1.48	3.64	3.51	0.3	0.27	0.29	3.60649e-10	-3.33031	down	0.75	0.84	0.66	0.26	0.17	0.03
AT4G39675	-	36.26	109.49	114.18	232.41	365.04	350.82	4.13938e-06	1.83854	up	7.48	27.7	9.63	354.99	323.92	376.14
AT4G39795	-	28.29	31.41	40.71	3.7	8.13	8.02	3.00166e-11	-2.35825	down	73.13	93.39	80.16	5.33	9.32	12.17
AT5G01640	PRA1B5	25.88	24.98	24.51	5.33	4.05	4.47	1.18544e-30	-2.46114	down	11.09	13.92	13.34	4.17	5.23	4.32
AT5G03570	IREG2	7.47	7.18	6.63	18.16	26.53	27.38	6.10496e-13	1.73806	up	17.31	16.9	13.69	24.65	38.58	27.21
AT5G04200	AMC9	1.16	1.08	1.72	4.74	2.85	5.36	0.000380204	1.68455	up	0.16	0.29	0.89	4.03	2.41	0.52
AT5G04730	-	0.28	0.33	0.14	8.92	7.14	8.01	1.50381e-33	4.9685	up	3.2	3.99	3.17	28.14	41.92	15.33
AT5G04950	NAS1	7.91	6.91	8.38	38.56	104.6	121.19	1.09267e-21	3.48259	up	20.49	22.96	14.39	82.8	88.81	74.27
AT5G06760	LEA46	18.58	11.48	9.53	0	0.23	0	6.15632e-31	-7.35354	down	4.14	4.36	3.85	0	0.3	0.06
AT5G06860	PGIP1	509	464.62	338.23	31.11	13.58	6.9	2.40826e-22	-4.67057	down	152.41	126.81	139.52	45.19	37.77	11.88
AT5G07130	LAC13	13.81	15.34	8.16	3.93	2.94	4.09	2.04804e-08	-1.78552	down	33.15	38.13	36.26	8.64	8.56	15.82
AT5G10210	-	12.04	13.97	10.68	50.91	135.31	143.31	3.20528e-19	3.13987	up	5.52	5.1	6.24	86.73	119.3	135.84
AT5G13320	PBS3	17.22	21.84	63.95	0.64	1	1.7	3.51463e-21	-4.96706	down	62.23	73.32	107.55	1.57	2.44	1.78
AT5G16570	GLN1-4	31.57	22.46	25.13	3.47	8.97	11.58	3.86913e-06	-1.74312	down	65.44	83.66	77	7.79	17.63	19.97
AT5G17860	CCX1	8.85	7.14	5.87	0.05	0	0	6.53244e-46	-8.62899	down	2.99	2.32	3.89	0.09	0.02	0.05
AT5G19120	-	24.42	32.99	32.7	40.2	92.73	62.15	0.000647919	1.09192	up	15.69	16.62	11.62	41.49	25.31	39.76
AT5G19700	DTX52	0.63	0.81	0.76	12.35	9.15	7.45	3.34492e-22	3.69517	up	3.23	2.66	2.07	15.11	19.01	10.23
AT5G19970	-	4.45	3.44	3.39	25.44	31.86	39.37	3.73048e-35	3.07811	up	9.63	11.16	8.02	32.35	39	32.98
AT5G22140	-	96.18	100.13	64.89	16.23	20.1	17.52	7.20986e-22	-2.29571	down	29.72	28.71	27.64	9.05	12.95	11.56
AT5G23950	-	2.65	2.63	3.29	8.52	7.07	9.23	4.90472e-05	1.51233	up	0.97	1.36	1.27	6.73	6.3	2.59
AT5G24180	-	0.76	1.11	1.12	8.09	14.07	18.33	1.06641e-19	3.72752	up	1.96	3.08	2.38	7.13	12.24	5.59
AT5G26010	-	3.94	4.52	4.06	12.72	16.87	21.24	5.75149e-12	1.99813	up	1.2	1.74	1.65	6.61	12.41	6.83
AT5G26200	-	4.29	10.67	12.24	32.44	71.59	51.49	5.0098e-10	2.48846	up	1.11	1.95	1.75	60.2	11.61	18.23
AT5G26690	HIPP02	10.62	17.45	30.94	3.87	3.57	3.95	8.6404e-08	-2.39279	down	50.77	66.45	77.89	1.05	5.29	2.67
AT5G38200	-	91.77	96.12	66.01	4.29	5.55	2.77	2.05837e-47	-4.34705	down	26.43	22.6	21.42	5.58	7.14	5.91
AT5G40850	UPM1	53.15	51.85	38.49	238.92	192.66	178.63	2.73515e-18	2.07442	up	30.37	22.8	21.12	247.29	109.03	75.38
AT5G41610	CHX18	15.46	17.64	20.75	3.04	3.08	3.34	4.6261e-27	-2.52652	down	48.93	62.1	58.31	9.52	11.55	8.28
AT5G42830	-	44.93	45.18	55.17	28.34	21.36	17.57	1.03358e-05	-1.1249	down	15.7	14.61	15.75	33.96	32.75	16.86
AT5G43370	PHT1-2	12.16	14.74	18.1	55.72	49.84	82	2.44565e-15	2.03441	up	2.4	3.57	2.92	5.89	11.54	4.48
AT5G54770	THI1	3.61	3.84	5.78	9.96	24.77	33.4	1.21122e-08	2.33355	up	16.69	13.2	12.87	15.33	36.14	35.46
AT5G56080	NAS2	4.42	7.16	10.43	8.18	25.86	39.03	0.0015135	1.69555	up	28.7	28.81	28.16	34.53	74.99	73.16
AT5G57560	XTH22	125.87	129.74	92.08	15.2	15.01	8.4	2.66571e-29	-3.18359	down	25.02	22.89	24.17	8.09	7.82	11.6
AT5G57625	-	38.14	34.24	18.88	103.54	68.86	70.89	4.56973e-06	1.40265	up	7.94	13.85	22.05	59	74.31	46.03
AT5G58330	-	4.88	4.03	3.24	1.16	0.34	1.21	2.50338e-05	-2.17423	down	1.68	1.2	2.84	0.18	0.5	0.68
AT5G58360	OFP3	3.05	3.89	4.81	5.12	10.75	14.09	0.00228524	1.32176	up	0.98	1.09	1.12	2.39	5.45	5.94
AT5G58900	-	6.5	4.84	8	17.38	15.46	20.71	1.15345e-07	1.45047	up	12.76	14.46	16.42	28.64	25.66	27.99
AT5G59520	ZIP2	1.01	1.98	1.55	12.82	13.61	18.8	6.25159e-21	3.28705	up	5.94	12.77	7.42	31.33	31.5	25.7
AT5G61590	ERF107	8.89	13.8	15.6	26.04	70.93	68.95	2.16288e-08	2.08636	up	27.17	29.1	28.58	46.81	70.96	108.09
AT5G62920	ARR6	2.52	2.01	4.64	7.53	10.97	22.74	4.28467e-06	2.13631	up	7.68	7.61	9.62	11.33	19.32	30.5
AT5G64550	-	11.84	11.35	19.16	3.83	4.12	6.5	4.35878e-07	-1.5736	down	25.53	26.16	38.97	5.2	6.52	15.14
AT5G65690	PCK2	2.26	3.59	2.51	9.77	10.62	5.63	6.18415e-06	1.62218	up	1.25	0.59	1.83	9.92	12.3	7.78
AT5G66530	-	4.56	3.54	3.05	13.6	15.92	18.01	1.73106e-17	2.0732	up	13.84	14.42	12.48	50.58	48.83	32.89
AT5G66650	-	12.87	12.07	10.19	1.52	2.59	0.79	1.83094e-14	-2.85773	down	3.48	4.57	4.18	1.18	1.25	0.87

## Sheet: DEGs in figure5 E
#ID	GeneName	Rak2-A_1_FPKM	Rak2-A_2_FPKM	Rak2-A_3_FPKM	Rak2-N_1_FPKM	Rak2-N_2_FPKM	Rak2-N_3_FPKM	Or1-A_1_FPKM	Or1-A_2_FPKM	Or1-A_3_FPKM
AT1G01190	CYP78A8	55.23	63.33	100.04	1.92	18.66	19.25	10.19	16.51	40.6
AT1G01600	CYP86A4	4.72	4.96	6.88	1.83	1.84	1.13	11.7	11.56	8.48
AT1G02850	BGLU11	20.89	17.54	16.63	8.89	2.61	5.4	35.7	43.97	45.63
AT1G05880	ARI12	11.51	13.96	13.8	3.45	6.26	3.9	43.51	60.72	92.07
AT1G07610	MT1C	201.19	311.62	236.17	622.18	1153.47	1079.81	98.74	121.72	113.68
AT1G26380	FOX1	9.81	11.21	13.32	49.72	30	16.11	67.98	74.81	174.33
AT1G30510	RFNR2	42.17	38.19	30.07	275.14	211.61	136.86	111.01	94.4	66.04
AT1G49860	GSTF14	211.39	196.97	205.23	966.31	1501.76	1027.17	30.18	35.67	32.74
AT1G51340	DTX42	16.59	13.69	13.51	2.77	1.79	1.9	38.4	33.44	25.6
AT1G60710	ATB2	132.74	124.63	125.43	248.75	234.61	245.45	45.05	43.22	44.29
AT1G63940	MDAR5	79.29	69.95	70.46	354.85	294.06	183.19	42.71	34.71	27.42
AT1G64160	DIR5	26.69	34.9	25.74	45.55	41.89	90.23	90.81	201.27	223.02
AT1G65680	EXPB2	3.64	10.93	9.57	12.33	60.95	60.65	1.2	1.67	4.35
AT1G67980	CCOAMT	9.47	3.72	4.81	31.02	20.8	28.34	33.07	31.52	15.66
AT1G68880	BZIP8	22.93	22.3	12.46	7.99	4.67	4.26	39.97	50.51	46.82
AT1G69920	GSTU12	21.59	16.83	16.4	53.51	48.46	22.63	71.05	69.42	44.07
AT1G70290	TPS8	4.08	4.73	4.79	17.85	13.36	21	9.29	12.53	9.99
AT1G74710	EDS16	41.89	49.22	61.69	5.22	9.63	10.76	15.81	21.22	31.63
AT1G76930	ATEXT4	281.04	133.01	511.53	1303.82	1022.18	906.19	1208.53	959.3	999.89
AT1G77760	NIA1	50.64	48.75	67.4	679.34	987.31	651.19	211.89	236.03	158.99
AT1G78000	SULTR1%3B2	40.43	48.15	40.55	161.64	187.51	118.88	18.44	22.26	17.98
AT2G02990	RNS1	5.1	3.71	3.53	0.17	0.2	0.15	19.73	14.22	7.99
AT2G04040	DTX1	1.04	0.92	1.09	5.05	2.56	2.7	10.97	11.89	9.88
AT2G13810	ALD1	260.52	328.06	426.73	0.16	0.55	0.96	52.29	48.76	91.9
AT2G15490	UGT73B4	23.95	24	23.48	11.31	12.35	8.49	100.16	103.41	82.63
AT2G16060	AHB1	48	83.09	50.16	1648.75	657.54	590.14	136.72	282.13	282.56
AT2G16890	UGT90A1	2.4	2.13	2.95	5.66	5.9	7.93	5.69	5.7	13.12
AT2G20880	ERF053	1.39	3.01	2.86	13.25	6.04	6.74	0.51	0.45	0.83
AT2G21045	HAC1	38.3	42.07	29.7	79.66	89.49	43.03	8.65	9.56	9.82
AT2G22200	ERF056	0.5	0.56	0.66	4.05	4.55	2.51	1.58	1.29	1.51
AT2G23620	MES1	0.7	1.03	0.71	2.53	5.8	1.96	3.29	3.34	1.44
AT2G25410	ATL22	7.3	7.76	7.45	24.01	24.7	13.32	0.42	0.62	0.83
AT2G25980	JAL20	17.3	13.88	22.55	70.85	65.15	28.46	5.56	3.33	2.34
AT2G35980	NHL10	6.54	5.68	5.73	29.81	14.46	13.12	37.24	26.86	25.24
AT2G40740	WRKY55	2.89	3.7	3.8	1.36	1.19	0.86	17.23	18.33	29.81
AT2G44290	YLS3	8.77	7.75	9.59	1.41	1.5	0.44	24.24	23.37	23.49
AT2G46790	APRR9	0.63	0.85	0.88	8.07	2.44	4.87	1.53	2.94	2.88
AT3G02430	DMP5	2.69	3.01	2.84	8.18	11.18	8.06	0.75	0.66	1.44
AT3G02850	SKOR	9.27	11.3	9.07	33.15	72.21	44.25	2.44	2.35	2.47
AT3G03640	BGLU25	71.95	87.42	93.78	17.24	26.23	17.42	218.44	149.77	144.69
AT3G03910	GSH3	47.69	57.27	49.65	1.51	5.13	4.6	4.77	6.19	23.27
AT3G22910	ACA13	3.77	3.4	4.8	1.45	0.82	0.44	8.54	9.13	8.25
AT3G26200	CYP71B22	2.82	1.84	2.68	7.01	14.18	7.98	20.05	14.52	7.05
AT3G26740	CCL	2.82	1.38	4	0.47	0.34	0.99	15.89	25.33	18.49
AT3G28345	ABCB15	6.16	6.77	6.28	0.86	2.23	2.2	3.5	2.16	2.74
AT3G44300	NIT2	14.35	10.96	14.94	3.22	4.91	4.11	65.02	68.53	58
AT3G46080	ZAT8	4.49	5	7.65	1.43	1.33	1.35	25.94	25.75	21.96
AT3G46900	COPT2	1.92	1.41	1.24	12.48	11.08	7.79	0.36	0.37	0.36
AT3G47500	CDF3	3.94	4.8	5.72	8.35	10.75	14.86	9.32	13.18	21.57
AT3G51910	HSFA7A	9.49	12.43	10.84	12.85	21.99	26.85	4.16	4.97	5.5
AT3G60120	BGLU27	4.73	5.02	3.7	12.56	14.37	6.33	16.96	12.12	5.55
AT3G61430	PIP1-1	615.4	751.84	511.17	941.91	1514.5	1177.08	213.05	181.68	197.22
AT3G63110	IPT3	3.43	3.44	6.64	21.49	28.98	16.64	1.84	1.02	1.46
AT4G02380	SAG21	160.22	172.42	144.23	1774.63	1078.35	934.49	403.32	674.66	529.11
AT4G11070	WRKY41	1.66	3.63	3.28	0.16	0.34	0.66	14.52	16.09	19.71
AT4G14440	ECI3	15.56	21.04	20.07	1.63	3.98	6.69	57.08	69.98	52.13
AT4G17785	MYB39	7.63	9.19	11.35	1.24	2.36	2.48	1.23	1.23	0.9
AT4G21350	PUB8	12.63	13.74	12.38	26.25	28.83	23.02	3.15	2.51	2.99
AT4G22710	CYP706A2	43.45	44.22	49.74	112.31	74.86	69.98	212.86	239.21	172.45
AT4G23160	CRK8	1.05	1.36	1.74	0.27	0.18	0.17	2.86	2.73	4.53
AT4G27710	CYP709B3	4.9	4.41	4.67	5.86	11.7	9.28	1.11	1.24	1.15
AT4G29740	CKX4	3.09	4.87	2.58	19.38	38.41	17.31	0.49	0.48	1.45
AT4G34710	ADC2	163.42	132.03	164.23	27.66	30.01	29.72	514.56	445.97	327.14
AT4G36060	bHLH11	2.37	3.44	2.56	5.1	5.64	7.95	7.12	8.17	6.99
AT4G38420	sks9	1.78	1.27	2.04	10.26	10.35	2.07	7.63	5.83	5.5
AT5G01640	PRA1B5	11.09	13.92	13.34	4.17	5.23	4.32	25.88	24.98	24.51
AT5G03570	IREG2	17.31	16.9	13.69	24.65	38.58	27.21	7.47	7.18	6.63
AT5G04200	AMC9	0.16	0.29	0.89	4.03	2.41	0.52	1.16	1.08	1.72
AT5G04950	NAS1	20.49	22.96	14.39	82.8	88.81	74.27	7.91	6.91	8.38
AT5G06760	LEA46	4.14	4.36	3.85	0	0.3	0.06	18.58	11.48	9.53
AT5G06860	PGIP1	152.41	126.81	139.52	45.19	37.77	11.88	509	464.62	338.23
AT5G07130	LAC13	33.15	38.13	36.26	8.64	8.56	15.82	13.81	15.34	8.16
AT5G13320	PBS3	62.23	73.32	107.55	1.57	2.44	1.78	17.22	21.84	63.95
AT5G16570	GLN1-4	65.44	83.66	77	7.79	17.63	19.97	31.57	22.46	25.13
AT5G17860	CCX1	2.99	2.32	3.89	0.09	0.02	0.05	8.85	7.14	5.87
AT5G19700	DTX52	3.23	2.66	2.07	15.11	19.01	10.23	0.63	0.81	0.76
AT5G26690	HIPP02	50.77	66.45	77.89	1.05	5.29	2.67	10.62	17.45	30.94
AT5G40850	UPM1	30.37	22.8	21.12	247.29	109.03	75.38	53.15	51.85	38.49
AT5G41610	CHX18	48.93	62.1	58.31	9.52	11.55	8.28	15.46	17.64	20.75
AT5G43370	PHT1-2	2.4	3.57	2.92	5.89	11.54	4.48	12.16	14.74	18.1
AT5G54770	THI1	16.69	13.2	12.87	15.33	36.14	35.46	3.61	3.84	5.78
AT5G56080	NAS2	28.7	28.81	28.16	34.53	74.99	73.16	4.42	7.16	10.43
AT5G57560	XTH22	25.02	22.89	24.17	8.09	7.82	11.6	125.87	129.74	92.08
AT5G58360	OFP3	0.98	1.09	1.12	2.39	5.45	5.94	3.05	3.89	4.81
AT5G59520	ZIP2	5.94	12.77	7.42	31.33	31.5	25.7	1.01	1.98	1.55
AT5G61590	ERF107	27.17	29.1	28.58	46.81	70.96	108.09	8.89	13.8	15.6
AT5G62920	ARR6	7.68	7.61	9.62	11.33	19.32	30.5	2.52	2.01	4.64
AT5G65690	PCK2	1.25	0.59	1.83	9.92	12.3	7.78	2.26	3.59	2.51

## Sheet: DEGs in figure5 F
#ID	GeneName	Or1-A_1	Or1-A_2	Or1-A_3	Or1-N_1	Or1-N_2	Or1-N_3	Rak2-A_1	Rak2-A_2	Rak2-A_3
AT1G01190	CYP78A8	10.19	16.51	40.6	2.4	8.01	4.78	55.23	63.33	100.04
AT1G01560	MPK11	12.61	15.64	18.72	4.09	2.31	1.53	6.69	8.05	9.52
AT1G01600	CYP86A4	11.7	11.56	8.48	4.03	3.26	2.52	4.72	4.96	6.88
AT1G02220	NAC003	66.68	85.81	103.31	22.54	37.44	47.97	15.09	13.79	16.42
AT1G02310	MAN1	5.08	6.15	8.44	2.06	0.88	1.25	2.18	2.04	3.91
AT1G02640	BXL2	3.13	2.87	4.14	5.52	10.49	9.44	6.22	4.57	11.56
AT1G02850	BGLU11	35.7	43.97	45.63	5.96	3.26	1.81	20.89	17.54	16.63
AT1G02920	GSTF7	822.56	921	1169.9	218.13	169.01	141.18	507.02	510.6	383.1
AT1G02930	GSTF6	1052.69	1030.84	1172.1	422.49	233.48	170.07	371.33	347.03	229.27
AT1G05010	ACO4	40.96	42	32.18	12.05	18.58	18.61	100.58	108.38	89.78
AT1G05680	UGT74E2	3.31	7.39	1.41	0.52	0.54	0.13	0.83	0.19	0.72
AT1G05880	ARI12	43.51	60.72	92.07	17.32	14.9	20.45	11.51	13.96	13.8
AT1G07610	MT1C	98.74	121.72	113.68	390.83	599.29	795.23	201.19	311.62	236.17
AT1G07720	KCS3	9.21	8.95	8	2.24	4.31	3.66	3.19	2.66	2.09
AT1G09750	AED3	16.48	4.7	9	35.83	23.77	22.11	36.73	21.19	101.06
AT1G15310	SRP-54A	8.41	7.08	7.32	3.21	4.04	3.7	1.64	2.24	2.04
AT1G18140	LAC1	14.88	21.26	21.29	1.91	1.76	1.69	1.96	1.9	2.36
AT1G18570	MYB51	89.99	107.85	108.64	22.62	49.05	15.49	23.02	26.02	23.69
AT1G18835	MIF3	2.41	2.86	2.33	0.58	0.08	0.9	0.56	0.42	0.33
AT1G19180	TIFY10A	73.7	94.66	107.8	31.71	46.49	47.79	34.94	36.72	42.09
AT1G23730	BCA3	4.48	3.14	2.77	0.15	0.3	0.06	0.55	0.47	0.49
AT1G24140	3MMP	6.73	8.38	11.6	0.79	2.7	1.13	3.53	4.66	4.2
AT1G24150	ATFH4	33.16	38.84	40.42	12.84	10.57	11.64	16.06	18.61	21.57
AT1G25220	ASB1	92.51	108.21	117.83	55.28	39.4	33.15	13.15	13.34	11.67
AT1G26380	FOX1	67.98	74.81	174.33	17.91	9.18	4.71	9.81	11.21	13.32
AT1G26410	FOX4	20.83	22.21	36.1	5.68	3.03	1.46	2.29	3.6	3.82
AT1G26420	FOX5	14.81	15.21	16.05	5.77	3.52	1.82	5.34	5.89	7.37
AT1G27730	ZAT10	61.88	84.35	96.02	14.89	34.27	13.71	22.96	28.89	32.2
AT1G30040	GA2OX2	11.82	19.95	23.15	2.39	4.02	2.57	6.86	6.43	5.84
AT1G30510	RFNR2	111.01	94.4	66.04	435.21	463.05	575.26	42.17	38.19	30.07
AT1G30840	PUP4	12.36	8.31	10.3	19	26.37	28.43	34.57	26.33	19.38
AT1G32960	SBT3.3	0.97	1.49	2.07	0.1	0.36	0.15	0.1	0.16	0.22
AT1G33090	DTX22	2.12	1.46	1.04	0.3	0.2	0.15	0.14	0.09	0.78
AT1G33110	DTX21	41.45	53.64	58.75	8.57	12.05	10.84	16.52	16.57	20.66
AT1G34510	PER8	8.93	5.65	2.95	29.77	17.13	19.39	0.58	1.05	2.4
AT1G35260	MLP165	75.24	88.83	103.72	21.21	28.28	42.57	30.54	47.87	38.83
AT1G47510	IP5P11	2.9	3.6	1.58	0.4	0.15	0.06	0.76	0.45	0.41
AT1G49720	ABF1	8.27	10.73	7.19	18.49	15.05	19.82	21.27	25.74	26.61
AT1G49860	GSTF14	30.18	35.67	32.74	212.43	332.97	515.76	211.39	196.97	205.23
AT1G51340	DTX42	38.4	33.44	25.6	3.52	1.72	1.21	16.59	13.69	13.51
AT1G55850	CSLE1	67.09	71.58	63.18	22.78	24.44	22.96	31.73	32.91	31.51
AT1G55920	SAT1	42.93	46.88	33.47	9.28	16.56	16.02	20.2	20.46	20.58
AT1G57990	PUP18	29.09	31.46	29	13.35	16	9.11	6.04	5.23	8.54
AT1G59700	GSTU16	2.69	1.83	1.43	0.29	0.28	0.08	0.6	0.83	1.08
AT1G60710	ATB2	45.05	43.22	44.29	98.51	102.05	117.11	132.74	124.63	125.43
AT1G61560	MLO6	43.65	44.03	52.83	8.02	6.64	5.84	18.25	21.41	18.51
AT1G62300	WRKY6	50.19	57.4	55.08	25.52	30.34	17.1	26.18	25.68	29.42
AT1G63940	MDAR5	42.71	34.71	27.42	150.84	162.15	171.31	79.29	69.95	70.46
AT1G64160	DIR5	90.81	201.27	223.02	9.64	15.87	12.35	26.69	34.9	25.74
AT1G64940	CYP89A6	5.45	4.7	3.32	0.69	0.52	0.44	0.03	0	0
AT1G64950	CYP89A5	16.14	15.16	13.13	4.29	4.49	3.33	4.25	3.04	4.03
AT1G65610	KOR2	59.63	62.28	50.49	30.05	16.58	16.68	19.93	23.37	28.21
AT1G65680	EXPB2	1.2	1.67	4.35	3.22	15.59	82.94	3.64	10.93	9.57
AT1G66160	PUB20	15.05	15.35	13.25	8.03	6.59	3.45	4.93	5.41	5.86
AT1G66700	PXMT1	138.93	139.2	138.74	18.22	18.59	10.2	27.07	27.81	24.11
AT1G66760	DTX9	5.98	6.41	6.03	2.68	1.88	1.99	2.6	2.65	3.61
AT1G67000	LRK10L-2.8	7.27	9.68	12.64	3.15	5.17	6.41	1.66	1.42	2.11
AT1G67100	LBD40	25.31	24.78	19.92	7.47	9.46	4.4	4.67	6.49	5.5
AT1G67980	CCOAMT	33.07	31.52	15.66	17.17	10.58	6.4	9.47	3.72	4.81
AT1G68530	CUT1	7.6	4.85	5.16	1.75	1.64	1.11	2.86	2.09	3.86
AT1G68880	BZIP8	39.97	50.51	46.82	10.52	14.99	21.45	22.93	22.3	12.46
AT1G69490	NAC029	24.19	35.89	14.64	1.94	3	2.89	8.75	7.55	8.67
AT1G69920	GSTU12	71.05	69.42	44.07	20.75	16.62	5.48	21.59	16.83	16.4
AT1G69930	GSTU11	30.34	27.84	14.09	5.77	6.04	1.4	10.27	8.14	6.84
AT1G70290	TPS8	9.29	12.53	9.99	19.88	32.56	22.75	4.08	4.73	4.79
AT1G72930	TIR	19.2	25.83	25.33	4.06	9.21	3.67	0.53	0.45	1.45
AT1G74080	MYB122	21.67	21.74	31.44	1.94	3.86	3.12	10.34	11.16	8.71
AT1G74100	SOT16	306.51	332.04	255.09	152.75	113.57	99.12	152.28	137.52	122.03
AT1G74650	ATY13	2.27	2.05	1.41	0.43	0.42	0.41	0.53	0.53	0.81
AT1G74710	EDS16	15.81	21.22	31.63	5.97	7.64	9.73	41.89	49.22	61.69
AT1G76930	ATEXT4	1208.53	959.3	999.89	815.04	311.31	341.94	281.04	133.01	511.53
AT1G77210	STP14	0.59	0.66	0.59	2.53	2.93	1.96	0.05	0.11	0.15
AT1G77760	NIA1	211.89	236.03	158.99	323.97	779.02	801.05	50.64	48.75	67.4
AT1G77990	SULTR2%3B2	1.11	0.49	0.19	4.12	3.69	3.84	2.34	2.27	1.31
AT1G78000	SULTR1%3B2	18.44	22.26	17.98	62.08	80.2	98.64	40.43	48.15	40.55
AT1G79680	WAKL10	2.95	3.01	4.42	0.75	0.35	0.14	0.66	0.57	0.51
AT1G80050	APT2	7.04	6.09	8.47	21.49	28.46	40.69	17.52	15.3	18.98
AT2G01340	At17.1	17.85	25.94	35.24	5.38	14.52	8.96	11.44	11.35	15.22
AT2G01880	PAP7	10.55	10.16	9.75	21	33.76	55.28	5.71	4.95	4.66
AT2G02020	NPF8.4	2.41	3.36	3.16	4.98	7.57	9.44	11.28	11.63	8.25
AT2G02320	PP2B7	2.4	2.55	3.7	1	0.49	0	0.29	0.46	0.34
AT2G02950	PKS1	0.17	0.17	0.18	0.92	0.56	0.84	0.43	0.45	1.75
AT2G02990	RNS1	19.73	14.22	7.99	0.24	0.33	0.2	5.1	3.71	3.53
AT2G04040	DTX1	10.97	11.89	9.88	2.93	1.23	0.22	1.04	0.92	1.09
AT2G04070	DTX4	0.91	1.26	4.45	0.09	0.06	0.08	0	0	0
AT2G04160	AIR3	46.02	30.33	15.08	12.85	12.85	6.51	2.78	2.22	4.96
AT2G04400	IGPS	99.47	112.61	136.72	63.97	44.53	51.33	50.19	41.97	42.23
AT2G13810	ALD1	52.29	48.76	91.9	2.44	1.72	4.15	260.52	328.06	426.73
AT2G14620	XTH10	2.33	2.25	1.29	0.79	0.47	0.36	0.11	0.2	0.27
AT2G15490	UGT73B4	100.16	103.41	82.63	17.05	14.67	14.56	23.95	24	23.48
AT2G16060	AHB1	136.72	282.13	282.56	973.99	943.41	980.33	48	83.09	50.16
AT2G16890	UGT90A1	5.69	5.7	13.12	2.75	4.73	3.63	2.4	2.13	2.95
AT2G18800	XTH21	1.96	1.8	0.81	10.8	11.41	12.17	5.65	6.4	3.17
AT2G20880	ERF053	0.51	0.45	0.83	3.3	3.46	5.25	1.39	3.01	2.86
AT2G21045	HAC1	8.65	9.56	9.82	27.48	36.75	43.51	38.3	42.07	29.7
AT2G22200	ERF056	1.58	1.29	1.51	5.94	7.02	7.74	0.5	0.56	0.66
AT2G22470	AGP2	299.61	280.76	207.11	129.48	80.4	99.79	125.47	124.42	131.13
AT2G23170	GH3.3	9.12	16.98	13.11	4.24	2.55	1.67	2.89	2.17	3.36
AT2G23420	NAPRT2	26.61	29.93	24.02	8.88	9.2	9.73	13.62	14.53	13.03
AT2G23620	MES1	3.29	3.34	1.44	6.91	7.81	10.29	0.7	1.03	0.71
AT2G24180	CYP71B6	116.94	118.15	142.56	51.28	48.34	49.08	56.45	55.53	63
AT2G25090	CIPK16	1.63	1.57	1.15	4.36	9.34	7.54	3.5	4.19	2.34
AT2G25290	Phox1	3.85	4.65	7.75	2.24	2.45	3.2	2.03	2.36	3.48
AT2G25295	LCR81	1.24	1.11	6.39	0.3	0.29	0.3	0	0	0
AT2G25410	ATL22	0.42	0.62	0.83	2.06	2.26	2.5	7.3	7.76	7.45
AT2G25980	JAL20	5.56	3.33	2.34	22.97	12.5	5.29	17.3	13.88	22.55
AT2G26530	AR781	27.69	38.02	43.34	8.93	17.91	6.05	11.97	15.41	14.8
AT2G26560	PLP2	62.73	113.7	269.14	13.15	5.15	7.15	12.77	11.16	21.96
AT2G27080	NHL13	46.33	51.08	56.86	22.74	17.69	20.41	23.35	25.99	28.63
AT2G27120	POL2B	1.15	0.86	0.72	0	0.01	0.01	0.16	0.06	0.13
AT2G28860	CYP710A4	1.55	1.33	1.43	14.98	7.5	8.31	6.97	5.76	4.4
AT2G29100	ATGLR2.9	1.79	1.88	2.96	0.62	0.32	0.22	0.53	0.61	1.02
AT2G29110	ATGLR2.8	6.39	5.06	7.16	1.64	1.3	0.71	1.33	1.44	1.53
AT2G29490	GSTU1	37.17	38.55	41.14	10.39	13.9	17.39	18.57	20.54	18.42
AT2G30750	CYP71A12	266.19	252.42	565.93	51.63	46.64	26.01	108.61	110.55	141.18
AT2G30770	CYP71A13	10.42	5.4	25.06	0.11	0.21	0.09	2.26	1.24	1.09
AT2G33830	DRMH1	27.68	44.09	48.47	44.62	137.61	146.51	105.9	125.23	161.72
AT2G35710	PGSIP8	29.88	36.56	38.46	14.16	20.52	12.09	16.25	16.17	14.44
AT2G35980	NHL10	37.24	26.86	25.24	12.64	8.18	6.27	6.54	5.68	5.73
AT2G36770	UGT73C4	1.24	0.99	0.8	0.18	0.03	0.03	0.06	0.06	0.12
AT2G36830	TIP1-1	430.06	345.44	341.48	1151.93	1154.33	1342.7	1028.84	1145.68	829.66
AT2G37170	PIP2B	280.49	256.02	228.74	765.42	866.27	897.96	802.03	937.18	681.39
AT2G37430	ZAT11	10.38	12.47	15.05	4.54	6.08	3.56	4.81	6.16	7.12
AT2G37770	AKR4C9	3.43	3.92	2.86	1.4	0.42	0.16	0.19	0.24	0.08
AT2G38290	AMT2	42.23	59.24	80.8	21.56	20.41	17.16	25.45	30.16	32.68
AT2G38470	WRKY33	210.05	250.93	238.12	66.83	145.95	51.55	56.44	70.8	63.42
AT2G38860	DJ1E	364.61	428.62	500.59	202.72	108.05	77.95	136.87	133.16	120.53
AT2G40180	PP2C5	9.58	12.64	13.7	5.84	5.43	3.45	2.95	3.55	4.36
AT2G40740	WRKY55	17.23	18.33	29.81	1.59	0.98	0.63	2.89	3.7	3.8
AT2G41100	CML12	314.86	346.8	252.32	53.58	71.89	26.88	84.21	79.24	77.27
AT2G43000	JUB1	69.44	69.08	88.88	6.83	4.43	2.69	16.82	19.22	16.97
AT2G44290	YLS3	24.24	23.37	23.49	3.06	2.07	1.4	8.77	7.75	9.59
AT2G44340	VQ18	5.84	6.97	5.14	21.24	19.58	22.9	13	16.37	10.91
AT2G44740	CYCU4-1	1.17	0.41	0.44	3.96	2.83	4.82	2.61	1.8	3.86
AT2G46750	GULLO2	13.4	12.77	24.29	2.81	3.79	4.55	6.14	7.02	9.01
AT2G46790	APRR9	1.53	2.94	2.88	7.19	5.72	6.09	0.63	0.85	0.88
AT2G47190	ATMYB2	3.43	3.99	4.06	1.62	1.47	0.49	0.68	0.68	1.23
AT3G02430	DMP5	0.75	0.66	1.44	6.07	7.62	10.27	2.69	3.01	2.84
AT3G02800	DSP3	37.75	51.92	54.49	11.98	35.37	18.08	15.55	22.91	16.82
AT3G02850	SKOR	2.44	2.35	2.47	32.84	43.42	44.43	9.27	11.3	9.07
AT3G02885	GASA5	11.02	7.55	12.96	17.04	38.56	109.83	36.29	52.17	75.26
AT3G03640	BGLU25	218.44	149.77	144.69	24.01	22.54	25.51	71.95	87.42	93.78
AT3G03660	WOX11	7.86	9.11	4.99	3.16	1.43	0.78	3.68	2.63	3.31
AT3G03910	GSH3	4.77	6.19	23.27	0.86	1.16	1.84	47.69	57.27	49.65
AT3G04420	anac048	7.83	9.98	9.59	2.57	3.49	4.8	3.81	3.86	3.91
AT3G06490	MYB108	4.62	8.16	3.98	1.3	2.15	0.79	2.39	1.73	2.23
AT3G09790	UBQ8	0.31	0.42	0.33	0.95	1.11	1.66	3.15	3.22	4.9
AT3G10340	PAL4	55.86	64.84	77.8	17.77	30.81	36.38	26.39	29.97	37.22
AT3G11020	DREB2B	2.25	2.5	3.14	1.11	0.44	1.17	0.5	0.49	0.98
AT3G12240	SCPL15	2.37	2.08	1.06	6.11	4.56	4.7	4.74	6.03	5.58
AT3G13080	ABCC3	25.66	29.36	27.6	9.67	10.61	5.47	7.99	7.37	10.86
AT3G13600	IQM2	8.87	10.02	10	5.51	4.16	3.09	2.94	2.93	3.32
AT3G14620	CYP72A8	7.22	7.47	8.54	0.42	0.28	0.39	3.68	2.49	3.86
AT3G16240	TIP2-1	34.25	14.34	23.29	92.71	104.98	146.5	78.75	75.32	188.68
AT3G17690	CNGC19	12.17	17	15.89	2.19	5.65	2.21	4.97	5.12	4.11
AT3G19390	RD21C	223.95	223.34	163.33	87.28	83.7	63.31	65.53	67.49	80.74
AT3G21520	DMP1	38.85	56.09	137.9	1.88	2.28	3.1	6.34	9.55	11.24
AT3G21560	UGT84A2	5.89	4.65	4.97	1.79	2.09	1.46	1.8	1.84	1.48
AT3G21670	NPF6.4	3.03	1.52	1.34	0.1	0.6	0.73	6.7	6.85	4.44
AT3G21720	ICL	40.07	30.4	19.14	5.25	2.08	0.71	2.72	1.88	2.55
AT3G22740	HMT3	2.29	1.95	1.17	2.8	7.47	6.97	5.03	5.36	4.03
AT3G22910	ACA13	8.54	9.13	8.25	1.18	0.74	0.29	3.77	3.4	4.8
AT3G23240	ERF1B	4.54	4.97	7.28	0.49	1.61	1.54	2.21	2.65	2.56
AT3G23250	MYB15	42.69	64.9	73.45	15.94	27.12	12.45	15.18	18.63	24.27
AT3G25250	OXI1	21.93	25.03	26.68	6.87	7.61	3.6	8.06	8.45	8.12
AT3G26200	CYP71B22	20.05	14.52	7.05	5.17	3.6	1.56	2.82	1.84	2.68
AT3G26290	CYP71B26	1.43	1.1	0.57	2.8	3.87	4.97	7.35	6.06	4.63
AT3G26740	CCL	15.89	25.33	18.49	1.42	3.02	5.14	2.82	1.38	4
AT3G28345	ABCB15	3.5	2.16	2.74	1.14	0.89	1.85	6.16	6.77	6.28
AT3G30725	GDU6	22.39	15.24	8.31	2.31	3.77	3.26	4.99	3.99	1.13
AT3G30842	ABCG38	2.27	1.92	4.08	0.34	0.47	1.1	0.53	0.76	0.68
AT3G44300	NIT2	65.02	68.53	58	8.87	9.51	13.15	14.35	10.96	14.94
AT3G44310	NIT1	30	22.7	30.25	9.65	7.18	21.45	64.65	60.95	71.89
AT3G45080	SOT6	3.93	1.7	1.13	5.56	6.89	7.41	11.38	8.84	9.01
AT3G45700	NPF2.4	0.26	0.13	0.05	0.74	1.06	1.39	1.7	2.24	1.47
AT3G46080	ZAT8	25.94	25.75	21.96	3.23	2.76	0.8	4.49	5	7.65
AT3G46090	ZAT7	2.67	3.35	1.6	0.54	0.74	0.45	1.29	1.09	0.79
AT3G46900	COPT2	0.36	0.37	0.36	7.66	4.96	6.22	1.92	1.41	1.24
AT3G47340	ASN1	8.46	19.33	18.3	1.22	2.23	6.12	5.86	3.85	12.1
AT3G47500	CDF3	9.32	13.18	21.57	17.55	40.04	45.82	3.94	4.8	5.72
AT3G48690	CXE12	12.18	10.15	9.98	5.86	3.29	3.46	4.63	1.75	5.5
AT3G49960	PER35	37.12	26.82	16.56	12.04	10.31	9.56	4.23	8.97	17.95
AT3G50770	CML41	26.81	29.7	33.29	0.93	1.49	1.06	1.85	1.36	1.71
AT3G50930	HSR4	38.57	42.14	42.18	9.24	16.91	5.05	9.35	9.79	11.27
AT3G50970	XERO2	51.09	75.17	80.64	29.51	23.91	28.9	28.41	27.29	24.43
AT3G51860	CAX3	20.81	21.84	19.53	5.02	5.16	6.21	4.85	6.83	7.63
AT3G51910	HSFA7A	4.16	4.97	5.5	9.12	13.44	12.89	9.49	12.43	10.84
AT3G53260	PAL2	213.04	271.82	328.17	70.08	82.12	87.88	63.6	63.87	81.46
AT3G54640	TSA1	272.74	311.17	388.54	125.7	98.69	88.9	172.58	151.26	129.15
AT3G55950	CCR3	8.75	8.93	12.18	4.77	3.79	3.1	4.04	4.4	4.44
AT3G57520	RFS2	58.95	60.66	55.13	96.92	160.78	167.74	150.17	162.35	128.29
AT3G59900	ARGOS	14.56	10.25	10.65	3.35	5.08	4.98	1.34	1.75	2.67
AT3G60120	BGLU27	16.96	12.12	5.55	4.77	2.53	1.1	4.73	5.02	3.7
AT3G60330	AHA7	36.9	30.97	44.3	17.13	12.49	12.36	8.56	13.67	14.19
AT3G61390	PUB36	25.75	25.74	36.05	5.14	3.18	2.71	2.44	3.23	3.9
AT3G61430	PIP1-1	213.05	181.68	197.22	738.95	921.52	1032.7	615.4	751.84	511.17
AT3G63110	IPT3	1.84	1.02	1.46	17.81	24.48	21.23	3.43	3.44	6.64
AT4G00080	UNE11	67.92	58.44	33.4	21.16	10.8	7.3	23.58	17.92	25.55
AT4G01010	CNGC13	19.74	19.84	21.53	7.81	7.31	6.47	8.01	8.72	8.01
AT4G02270	RHS13	51.24	39.37	20.28	114.22	64.36	69.5	6.2	11.69	19.26
AT4G02380	SAG21	403.32	674.66	529.11	1627.26	1701.27	1693.97	160.22	172.42	144.23
AT4G02420	LECRK44	6.57	6.99	8.23	2.57	4.56	3.63	2.24	3.25	2.96
AT4G04490	CRK36	2.71	1.86	3.6	1.12	0.61	1	0	0.1	0.05
AT4G04570	CRK40	22.29	27.27	36.66	3.55	5.28	4.3	7.88	7.84	8.27
AT4G08040	ACS11	6.55	5.57	2.38	0.89	0.32	0.2	0.8	0.99	0.38
AT4G10520	SBT3.9	6.22	7.5	13.74	3.76	2.35	4.79	1.68	1.56	2.12
AT4G11070	WRKY41	14.52	16.09	19.71	4.18	2.49	1.5	1.66	3.63	3.28
AT4G11480	CRK32	1.31	1.92	8.95	0.32	0.36	0.92	0.38	0.4	0.7
AT4G12720	AtNUDT7	119.53	142	144.03	42.57	69.65	41.93	62.52	76.28	69.15
AT4G13340	LRX3	47.23	42.5	30.85	28.23	17.15	10.43	19.28	15.57	24.8
AT4G14440	ECI3	57.08	69.98	52.13	11.69	12.15	18.73	15.56	21.04	20.07
AT4G14680	APS3	31.14	32.55	30.34	9.8	17.69	6.63	17.05	14.33	12.38
AT4G15530	PPDK	5.06	5.07	1.93	0.41	0.3	0.18	1.32	0.86	2.18
AT4G15760	MO1	21.52	25.76	25.09	9.87	12.05	9.8	12.77	12.81	11.34
AT4G16250	PHYD	7.14	8.16	8.3	4.78	4.08	2.8	1.62	1.23	1.35
AT4G17340	TIP2-2	177.34	173.8	265.05	433.46	550.99	766.97	728.38	1036.79	742.71
AT4G17490	ERF6	25.08	26.62	20.86	8.04	14.31	3.37	3.45	3.59	4.85
AT4G17500	ERF1A	73.35	95.3	96.11	19.64	32.21	22.88	33.02	38.23	43.54
AT4G17785	MYB39	1.23	1.23	0.9	0.15	0.58	0.09	7.63	9.19	11.35
AT4G18990	XTH29	2.19	2.61	3.38	1.17	0.23	0.29	0.38	0.55	0.19
AT4G19030	NIP1-1	11.65	8.62	5.41	20.61	19.98	16.24	2.39	3.08	5.71
AT4G20070	AAH	61.12	64.79	44.89	21.65	29.04	27.41	11.15	11.51	10.3
AT4G20780	CML42	50.97	63.58	67.81	36.31	30.31	23.81	26.1	23.84	22.57
AT4G21350	PUB8	3.15	2.51	2.99	8.83	9.77	8.89	12.63	13.74	12.38
AT4G22710	CYP706A2	212.86	239.21	172.45	70.46	92.16	35.68	43.45	44.22	49.74
AT4G23030	DTX49	4.1	5.94	8.52	0.74	0.96	0.88	2.77	3.27	3.04
AT4G23160	CRK8	2.86	2.73	4.53	0.11	0.08	0.13	1.05	1.36	1.74
AT4G23180	CRK10	12.55	13.99	14.27	5.83	5.73	3.72	0.25	0.16	0.5
AT4G23190	CRK11	35.97	38.16	40.81	10.78	8.8	7.19	12.8	13.8	16.06
AT4G23210	CRK13	0.82	0.57	0.74	0.04	0.08	0.05	0	0.02	0
AT4G24970	MORC7	4.72	4.79	4.86	2.02	2.61	2.1	2.13	2.12	1.99
AT4G25010	SWEET14	2.78	1.68	1.48	0.55	0.54	0.42	6.65	5.12	3.17
AT4G25100	FSD1	21.04	23.52	58.87	72.1	62.36	90.76	150.88	189.73	286.61
AT4G25810	XTH23	28.95	42.8	39.42	11.81	10.52	12.33	13.43	15.8	15.01
AT4G27260	GH3.5	37.86	44.04	30.8	22.77	16.42	13.03	20.56	17.19	19.83
AT4G27710	CYP709B3	1.11	1.24	1.15	3.14	4.63	5.49	4.9	4.41	4.67
AT4G28460	PIP1	35.09	50.32	99.72	8.23	4.19	5.47	10.23	17.86	13.06
AT4G29740	CKX4	0.49	0.48	1.45	4.5	13.14	23.03	3.09	4.87	2.58
AT4G30270	XTH24	363.06	384.95	260.77	36.27	22.21	19.86	114.05	102.27	104.52
AT4G30430	TET9	4.25	5.3	4.63	1.73	0.71	0.83	0.51	0.83	0.61
AT4G33050	EDA39	72.54	89.23	92.58	25.26	38	16.35	34.26	40.3	39.06
AT4G34580	SFH1	8.29	5.6	2.99	18.1	11.96	11.94	1.18	1.96	3.5
AT4G34710	ADC2	514.56	445.97	327.14	31.23	23.25	16.09	163.42	132.03	164.23
AT4G34760	SAUR50	6.23	6.84	9.2	11.62	14.04	28.41	19.25	17.44	16.41
AT4G36060	bHLH11	7.12	8.17	6.99	16.51	18.81	21.66	2.37	3.44	2.56
AT4G36430	PER49	244.92	323.49	506.91	54.72	79.99	123.63	145.24	128.07	171.61
AT4G36880	CP1	5.02	4.13	2.29	1.07	1.19	0.67	0.57	0.3	0.36
AT4G37290	PIP2	7.27	8.85	13.89	0.42	0.24	0	0.96	0.92	0.65
AT4G37370	CYP81D8	16.35	30.81	30.7	15.58	5.53	3.07	2.55	1.95	2.62
AT4G37390	YDK1	160.5	188.61	185.43	62.55	27.01	25.4	22.48	16.82	21.82
AT4G37870	PCKA	588.1	596.08	749.75	291.11	343.2	301.3	207.86	186.46	297.05
AT4G38420	sks9	7.63	5.83	5.5	3.45	1.38	1.47	1.78	1.27	2.04
AT4G39030	DTX47	14.41	20.56	33.23	10.16	10.11	11.64	6.89	7.64	7.93
AT4G39950	CYP79B2	262.5	234.96	367.5	63.34	48.18	37.41	96.68	70.1	79.88
AT5G01380	GT-3A	5.61	7.46	4.05	3.21	1.35	0.96	1.16	1.73	1.22
AT5G01540	LECRK62	5.5	4.98	4.95	1.67	2.78	1.4	1.71	1.51	1.29
AT5G01640	PRA1B5	25.88	24.98	24.51	5.33	4.05	4.47	11.09	13.92	13.34
AT5G01840	OFP1	2.18	2.2	2.8	5.27	5.37	5.11	7.68	5.2	7.67
AT5G02020	SIS	8.67	11.27	5.63	3.27	3.55	2.73	3.37	2.62	4.35
AT5G02780	GSTL1	17.94	18.22	35.49	4.6	6.86	6.65	10.58	13.61	12.11
AT5G03570	IREG2	7.47	7.18	6.63	18.16	26.53	27.38	17.31	16.9	13.69
AT5G04200	AMC9	1.16	1.08	1.72	4.74	2.85	5.36	0.16	0.29	0.89
AT5G04950	NAS1	7.91	6.91	8.38	38.56	104.6	121.19	20.49	22.96	14.39
AT5G05340	PER52	28.54	22.74	29.76	2.98	6.9	4.73	6.13	2.35	5.62
AT5G05730	ASA1	92.6	116.83	173.3	53.08	50.21	36.13	69.94	61.5	62.35
AT5G06730	PER54	27.9	28.97	91.13	5.62	8.4	19.93	20.84	16.36	28.9
AT5G06760	LEA46	18.58	11.48	9.53	0	0.23	0	4.14	4.36	3.85
AT5G06860	PGIP1	509	464.62	338.23	31.11	13.58	6.9	152.41	126.81	139.52
AT5G07130	LAC13	13.81	15.34	8.16	3.93	2.94	4.09	33.15	38.13	36.26
AT5G11100	SYTD	9.08	8.09	5.29	3.45	3.99	3.14	4.07	3.45	3.42
AT5G13320	PBS3	17.22	21.84	63.95	0.64	1	1.7	62.23	73.32	107.55
AT5G16570	GLN1-4	31.57	22.46	25.13	3.47	8.97	11.58	65.44	83.66	77
AT5G17860	CCX1	8.85	7.14	5.87	0.05	0	0	2.99	2.32	3.89
AT5G17990	PAT1	36.66	37.74	47.33	20	12.01	8.68	17.74	16.01	15.7
AT5G19560	ATROPGEF10	1.45	1.12	0.88	3.74	2.71	2.56	0.27	0.33	0.66
AT5G19700	DTX52	0.63	0.81	0.76	12.35	9.15	7.45	3.23	2.66	2.07
AT5G19880	PER58	22.76	15.47	10.3	5.97	2.82	0.84	3.63	2.83	2.57
AT5G22300	NIT4	6.26	4.57	2.54	0.02	0	0.05	2.36	1.45	1.7
AT5G26340	STP13	15.14	19.34	16.76	3.48	3.98	2.96	8.76	6.97	9.69
AT5G26690	HIPP02	10.62	17.45	30.94	3.87	3.57	3.95	50.77	66.45	77.89
AT5G28510	BGLU24	2.34	1.4	1.33	0.36	0.96	0.42	0.64	0.28	0.82
AT5G37490	PUB21	4.16	7.3	11.06	3.29	2.18	2.05	1.02	1.62	1.35
AT5G38970	CYP85A1	0.43	0.56	0.36	1.72	1.48	1.45	1.22	1.15	1.06
AT5G39050	PMAT1	3.64	4.92	5.8	0.85	0.39	0.31	1.33	1.34	2.07
AT5G39100	GLP6	27.65	51.21	117.71	1.47	3.14	7.08	199.4	194.13	323.8
AT5G40850	UPM1	53.15	51.85	38.49	238.92	192.66	178.63	30.37	22.8	21.12
AT5G41610	CHX18	15.46	17.64	20.75	3.04	3.08	3.34	48.93	62.1	58.31
AT5G42380	CML37	13.63	19	27.25	3.5	5.16	1.27	4.04	3.98	3.61
AT5G43370	PHT1-2	12.16	14.74	18.1	55.72	49.84	82	2.4	3.57	2.92
AT5G43650	BHLH92	1.38	1.46	2.5	0.14	0.23	0.34	0.98	0.7	0.5
AT5G43860	CLH2	2.65	4.21	3.26	1.29	1.12	0.91	1.19	0.28	0.58
AT5G44190	GLK2	1.52	0.9	1.87	3.6	3.4	4.77	3.27	2.98	8.76
AT5G44870	LAZ5	2.71	3.32	3.54	1.17	1.48	1.26	1.41	1.54	1.72
AT5G47220	ERF2	48.26	64.58	69.13	7.82	31.4	13.87	19.49	23.2	22.95
AT5G47450	TIP2-3	14.94	11.66	16.22	156.29	175.64	203.57	132.63	217.84	124.55
AT5G48485	DIR1	4.2	0.06	7.48	45.48	7.61	62.19	46.06	41.73	321.94
AT5G49620	AtMYB78	5.64	6.29	3.41	2.5	2.26	1.28	2.22	2.34	2.99
AT5G49665	WAV3	23.76	22.15	24.44	10.67	9.37	4.01	7.67	6.84	9.37
AT5G52450	DTX16	21.99	23.95	25.72	6.57	7.68	7.99	10.34	11.23	10.64
AT5G52570	BETA-OHASE 2	1.81	1.74	2.3	0.94	0.33	0.35	0.2	0.04	0
AT5G52750	HIPP13	39.47	48.56	56.53	10.01	28.74	9.85	20.19	23.1	23.12
AT5G52810	SARD4	31.99	35.46	31.82	8.33	9.57	9.7	1.55	1.32	1.41
AT5G53250	AGP22	8.25	6.79	4.9	29.38	30.61	35.61	18.82	24.2	19.6
AT5G53990	UGT79B9	21.2	22.45	24.73	5.41	4.94	4.85	11.2	11.37	10.17
AT5G54770	THI1	3.61	3.84	5.78	9.96	24.77	33.4	16.69	13.2	12.87
AT5G56080	NAS2	4.42	7.16	10.43	8.18	25.86	39.03	28.7	28.81	28.16
AT5G56540	AGP14	26.97	31.2	21.64	117.82	106.02	146.57	62.72	73.5	41.04
AT5G57220	CYP81F2	112.51	121.22	166.03	19.17	17.64	6.86	27.25	32.6	28.88
AT5G57350	AHA3	21.36	17.43	18.67	3.5	3.96	3.28	8.31	6.4	9.72
AT5G57560	XTH22	125.87	129.74	92.08	15.2	15.01	8.4	25.02	22.89	24.17
AT5G58360	OFP3	3.05	3.89	4.81	5.12	10.75	14.09	0.98	1.09	1.12
AT5G59520	ZIP2	1.01	1.98	1.55	12.82	13.61	18.8	5.94	12.77	7.42
AT5G59730	ATEXO70H7	36.22	36.24	45.24	9.37	18.02	10.49	15.72	17.01	20.89
AT5G60890	MYB34	5.68	3.64	7.53	8.91	10.99	21.67	13.47	14.67	18.69
AT5G61590	ERF107	8.89	13.8	15.6	26.04	70.93	68.95	27.17	29.1	28.58
AT5G62920	ARR6	2.52	2.01	4.64	7.53	10.97	22.74	7.68	7.61	9.62
AT5G64260	EXL2	472.27	652.27	386.88	242.58	146.8	90.33	119.61	105.59	126.29
AT5G64890	PEP2	16.48	19.15	20.96	5.93	6.51	4.9	1.54	1.38	1.25
AT5G64905	PEP3	26.88	38.51	59.31	19.06	16	5.42	8.01	9.16	6.7
AT5G65690	PCK2	2.26	3.59	2.51	9.77	10.62	5.63	1.25	0.59	1.83
AT5G66815	CEP5	0.84	0.55	0.46	3.3	5.39	5.25	3.99	4.62	1.98
